# Supplementary material for: The Applicability of Current Turbidimetric Approaches for Analyzing Fibrin Fibers and Other Filamentous Networks
Source: Biomolecules. 2022 Jun 9;12(6):807. doi: 10.3390/biom12060807 (PMC9221518; doi:10.3390/biom12060807)
Supplement: Supplementary file 1 [file biomolecules-12-00807-s001.zip]

Archive with 2 entries (2 files):
- Supplementary Files/Carr-Hermans Fitting.xlsx
- Supplementary Files/Supporting Information.pdf
