# Supplementary material for: The Applicability of Current Turbidimetric Approaches for Analyzing Fibrin Fibers and Other Filamentous Networks
Source: Biomolecules. 2022 Jun 9;12(6):807. doi: 10.3390/biom12060807 (PMC9221518; doi:10.3390/biom12060807)
Supplement: Supplementary file 1 [file biomolecules-12-00807-s001.zip › Supplementary Files/Carr-Hermans Fitting.xlsx]

## Sheet: Turbidimetry
Concentration (mg/mL)	3		g/L	0.003
Pathlength (cm)	0.443						Need to input own values
<n>	1.33422
<dn/dc>	0.19						Results
	A1	B1
n	1.3264	3129.8	(for 20 mM HEPES, 150 mM NaCl; needs to be changed if using different buffer)
	A2	B2
dn/dc	0.1859	1640	(for 20 mM HEPES, 150 mM NaCl; needs to be changed if using different buffer)
								Carr-Hermans Plot
Wavelength (nm)	Absorbance	Background	Abs - Background	Turbidity (cm-1)		n	dn/dc	y'	x'
500	0.834333	0.039	0.795333	4.13391		1.33892	0.19246	5.97793e+09	4.02823e+08
510	0.806333	0.0386667	0.767667	3.99011		1.33843	0.192205	5.8186e+09	3.86899e+08
520	0.780667	0.0386667	0.742	3.8567		1.33797	0.191965	5.66309e+09	3.71907e+08
530	0.755333	0.0386667	0.716667	3.72502		1.33754	0.191738	5.52275e+09	3.57774e+08
540	0.730333	0.0383333	0.692	3.59681		1.33713	0.191524	5.39398e+09	3.44435e+08
550	0.708	0.0383333	0.669667	3.48073		1.33675	0.191321	5.26265e+09	3.31832e+08
560	0.686333	0.038	0.648333	3.36985		1.33638	0.19113	5.13805e+09	3.19911e+08
570	0.664667	0.038	0.626667	3.25723		1.33603	0.190948	5.0299e+09	3.08624e+08
580	0.645	0.038	0.607	3.15501		1.3357	0.190775	4.91876e+09	2.97927e+08
590	0.625333	0.038	0.587333	3.05279		1.33539	0.190611	4.81992e+09	2.87778e+08
600	0.606667	0.0383333	0.568333	2.95403		1.33509	0.190456	4.72734e+09	2.78142e+08
610	0.589667	0.0383333	0.551333	2.86567		1.33481	0.190307	4.62916e+09	2.68983e+08
620	0.573	0.0376667	0.535333	2.78251		1.33454	0.190166	4.53289e+09	2.60271e+08
630	0.556	0.0373333	0.518667	2.69588		1.33429	0.190032	4.45212e+09	2.51977e+08
640	0.540333	0.037	0.503333	2.61618		1.33404	0.189904	4.36934e+09	2.44075e+08
650	0.525	0.0363333	0.488667	2.53995		1.33381	0.189782	4.28967e+09	2.3654e+08
660	0.510667	0.0366667	0.474	2.46371		1.33359	0.189665	4.21851e+09	2.2935e+08
670	0.496667	0.0356667	0.461	2.39614		1.33337	0.189553	4.1406e+09	2.22484e+08
680	0.483667	0.036	0.447667	2.32684		1.33317	0.189447	4.07336e+09	2.15922e+08
690	0.471	0.0363333	0.434667	2.25927		1.33297	0.189345	4.0105e+09	2.09648e+08
700	0.459333	0.0363333	0.423	2.19863		1.33279	0.189247	3.94238e+09	2.03644e+08
710	0.447667	0.0363333	0.411333	2.13799		1.33261	0.189153	3.88093e+09	1.97894e+08
720	0.437333	0.037	0.400333	2.08082		1.33244	0.189064	3.8196e+09	1.92386e+08
730	0.427333	0.038	0.389333	2.02364		1.33227	0.188978	3.76442e+09	1.87105e+08
740	0.419333	0.0396667	0.379667	1.9734		1.33212	0.188895	3.7022e+09	1.82039e+08
750	0.409	0.0396667	0.369333	1.91969		1.33196	0.188816	3.65208e+09	1.77177e+08
760	0.399	0.0396667	0.359333	1.86771		1.33182	0.188739	3.60418e+09	1.72508e+08
770	0.389667	0.04	0.349667	1.81747		1.33168	0.188666	3.55824e+09	1.68021e+08
780	0.380333	0.04	0.340333	1.76895		1.33154	0.188596	3.51403e+09	1.63707e+08
790	0.370667	0.039	0.331667	1.72391		1.33141	0.188528	3.46781e+09	1.59558e+08
800	0.363	0.039	0.324	1.68406		1.33129	0.188463	3.41572e+09	1.55565e+08
Slope	10.3454	1.83071e+09	Y-Intercept
Slope Std Error	0.0304739	7.96352e+06	Y-Intercept Std Error
Correlation Coefficient (R2)	0.999748	1.22266e+07	Std Error for y estimate
F Statistic	115250	29	Degrees of Freedom
Regression of Sum of Squares	1.72286e+19	4335204109590500	Residual Sum of Squares
Diameter (nm)	328.147	±	0.861958
Mass-Length Ratio (Da/cm)	3.75445e+13	±	1.63317e+11
